# Supplementary material for: A Design Approach to Reducing Stress and Distortion Caused by Adhesive Assembly in Micromachined Deformable Mirrors
Source: Micromachines (Basel). 2023 Mar 27;14(4):740. doi: 10.3390/mi14040740 (PMC10144015; doi:10.3390/mi14040740)
Supplement: Supplementary file 1 [file micromachines-14-00740-s001.zip]

Archive with 1 entries (1 files):
- micromachines-2301579-supplementary.pdf
